# Supplementary material for: Wnt ligands influence tumour initiation by controlling the number of intestinal stem cells
Source: Nat Commun. 2018 Mar 19;9:1132. doi: 10.1038/s41467-018-03426-2 (PMC5859272; doi:10.1038/s41467-018-03426-2)
Supplement: Supplementary file 4 — Supplementary Data 1(XLSX 24 kb) [file 41467_2018_3426_MOESM4_ESM.xlsx]

## Sheet: Sheet1
id	baseMean	baseMeanA	baseMeanB	foldChange	log2FoldChange	pval	padj	symbol	gene_name	201978_VEH	202328_VEH	200711_LGK	200712_LGK	201977_LGK
ENSMUSG00000095753	4782.81	598.614	7572.28	12.6497	3.66103	8.18199e-07	0.00108797	NA	NA	1063.7	133.525	9941.75	4483.49	8291.59
ENSMUSG00000093955	1803.3	236.075	2848.12	12.0645	3.5927	1.91285e-25	2.67072e-21	NA	NA	351.91	120.239	2636.59	3396.98	2510.79
ENSMUSG00000034258	98.4491	34.3549	141.179	4.10942	2.03893	2.25389e-10	6.99306e-07	Mfsd7c	major facilitator superfamily domain containing 7C	34.1661	34.5437	135.009	158.681	129.846
ENSMUSG00000054630	871.473	349.577	1219.4	3.48823	1.8025	0.000225854	0.0970267	Ugt2b5	UDP glucuronosyltransferase 2 family, polypeptide B5	400.882	298.271	966.587	1634.31	1057.32
ENSMUSG00000066687	795.284	328.035	1106.78	3.37397	1.75445	1.27462e-17	7.11852e-14	Zbtb16	zinc finger and BTB domain containing 16	444.159	211.912	1205.3	1029.91	1085.14
ENSMUSG00000094546	20958.6	9518.52	28585.3	3.00313	1.58647	4.55604e-14	2.12038e-10	NA	NA	12559.4	6477.6	25641.9	29942.2	30171.9
ENSMUSG00000069922	54.1642	26.4779	72.6217	2.74273	1.45561	0.000229475	0.0970889	Ces3a	carboxylesterase 3A	25.0551	27.9007	69.4612	59.6316	88.7722
ENSMUSG00000053279	25229.2	12504.6	33712.2	2.69597	1.43081	5.31358e-07	0.000780928	Aldh1a1	aldehyde dehydrogenase family 1, subfamily A1	13607.2	11402.1	35688.4	38776.7	26671.4
ENSMUSG00000090175	101.721	52.0069	134.864	2.59319	1.37473	4.64256e-06	0.00563647	Ugt1a9	UDP glucuronosyltransferase 1 family, polypeptide A9	53.5268	50.4869	142.836	142.51	119.246
ENSMUSG00000021765	244.415	127.977	322.041	2.5164	1.33136	0.000117331	0.0595699	Fst	follistatin	134.387	121.567	406.005	295.126	264.992
ENSMUSG00000076608	543.014	284.948	715.057	2.50943	1.32736	6.31576e-06	0.00705445	NA	NA	363.299	206.598	811.033	763.083	571.057
ENSMUSG00000094198	831.432	517.601	1040.65	2.01053	1.00757	0.000199504	0.0870462	NA	NA	540.963	494.24	1035.07	852.025	1234.86
ENSMUSG00000055114	14808.3	9336.45	18456.3	1.9768	0.983164	3.42729e-07	0.000562962	NA	NA	8951.51	9721.39	20809	17711.6	16848.2
ENSMUSG00000004552	273.378	174.432	339.342	1.94541	0.960072	1.76359e-05	0.0146658	Ctse	cathepsin E	202.719	146.146	369.807	314.33	333.889
ENSMUSG00000028211	5923.52	3958.61	7233.46	1.82727	0.869694	7.77687e-05	0.0482581	Trp53inp1	transformation related protein 53 inducible nuclear protein 1	4489.42	3427.8	6643.81	6627.2	8429.38
ENSMUSG00000055730	27768.6	18958.9	33641.8	1.77446	0.827381	1.33515e-05	0.0124723	Ces2a	carboxylesterase 2A	19326.6	18591.1	30871.1	36857.4	33196.8
ENSMUSG00000067149	163131	111767	197374	1.76594	0.82044	1.44406e-05	0.0130077	Igj	immunoglobulin joining chain	141032	82502.3	197353	191535	203235
ENSMUSG00000027761	9633.21	6677.35	11603.8	1.73778	0.797249	9.89573e-06	0.0102344	Aadac	arylacetamide deacetylase (esterase)	7534.75	5819.95	12786.7	11974.8	10049.8
ENSMUSG00000000184	14602.8	10305.3	17467.8	1.69503	0.761309	8.91843e-05	0.051883	Ccnd2	cyclin D2	10024.3	10586.3	18432.6	16188.5	17782.3
ENSMUSG00000091721	3652.63	2583.07	4365.66	1.6901	0.757112	5.74224e-05	0.0386482	Gm5549	predicted gene 5549	2748.09	2418.06	5045.23	3882.12	4169.64
ENSMUSG00000010142	945.165	669.115	1129.2	1.6876	0.754972	0.000144917	0.06977	Tnfrsf13b	tumor necrosis factor receptor superfamily, member 13b	727.737	610.493	1192.58	998.577	1196.44
ENSMUSG00000022885	2694.31	1913.87	3214.6	1.67964	0.748148	0.000113378	0.0586291	St6gal1	beta galactoside alpha 2,6 sialyltransferase 1	2236.74	1591	3066.08	2955.3	3622.43
ENSMUSG00000023951	6367.74	8250.19	5112.77	0.619716	-0.690321	0.000149743	0.0708714	Vegfa	vascular endothelial growth factor A	7844.53	8655.85	4463.13	6047.05	4828.15
ENSMUSG00000002250	14019.4	18224.7	11215.8	0.615418	-0.700362	0.000165853	0.0746981	NA	NA	19622.7	16826.8	10066	11246.1	12335.4
ENSMUSG00000061718	19115.1	24876.1	15274.5	0.614023	-0.703635	0.000136597	0.0669179	Ppp1r1b	protein phosphatase 1, regulatory (inhibitor) subunit 1B	23984.6	25767.6	14383.4	17965.3	13474.8
ENSMUSG00000003526	4234.06	5519.56	3377.07	0.611836	-0.708783	0.000103863	0.0557745	Prodh	proline dehydrogenase	5655.62	5383.5	2663	3709.29	3758.91
ENSMUSG00000042129	1842.95	2406.88	1467	0.609503	-0.714294	8.09115e-05	0.0491168	Rassf4	Ras association (RalGDS/AF-6) domain family member 4	2371.12	2442.64	1299.22	1363.44	1738.34
ENSMUSG00000000142	2353.03	3089.61	1861.98	0.60266	-0.730584	9.51512e-05	0.0542245	Axin2	axin2	2891.59	3287.63	1724.79	2240.73	1620.42
ENSMUSG00000000628	1687.31	2224.38	1329.25	0.597584	-0.742786	5.813e-05	0.0386482	Hk2	hexokinase 2	2137.66	2311.11	1394.12	1165.34	1428.3
ENSMUSG00000019122	625.415	826.223	491.543	0.594928	-0.749213	0.000154453	0.0709925	Ccl9	chemokine (C-C motif) ligand 9	751.653	900.793	491.12	535.674	447.836
ENSMUSG00000038534	1569.27	2103.1	1213.39	0.576953	-0.793475	2.35664e-05	0.0182797	Osbpl7	oxysterol binding protein-like 7	2078.44	2127.76	932.345	1454.41	1253.41
ENSMUSG00000070661	6304.59	8487.73	4849.16	0.571314	-0.807643	0.000103507	0.0557745	Rnf186	ring finger protein 186	8087.11	8888.36	3730.36	4661.38	6155.75
ENSMUSG00000029086	4312.86	5809.25	3315.26	0.570687	-0.809227	6.85959e-06	0.0073672	Prom1	prominin 1	5778.62	5839.88	2768.66	3379.8	3797.33
ENSMUSG00000033906	367.518	496.913	281.254	0.566002	-0.821121	0.000155083	0.0709925	Zdhhc15	zinc finger, DHHC domain containing 15	542.101	451.725	245.56	274.912	323.29
ENSMUSG00000047517	93249.1	127349	70515.7	0.553718	-0.852776	6.95402e-05	0.0441327	Dmbt1	deleted in malignant brain tumors 1	136285	118414	57321.1	65298.7	88927.2
ENSMUSG00000017713	2544.36	3518.29	1895.07	0.538634	-0.892623	3.62062e-05	0.0273249	Tha1	threonine aldolase 1	3407.49	3629.08	1514.45	2450.96	1719.8
ENSMUSG00000044254	487.686	674.761	362.97	0.537923	-0.894528	1.57641e-05	0.0137561	Pcsk9	proprotein convertase subtilisin/kexin type 9	711.793	637.73	326.761	352.736	409.412
ENSMUSG00000053175	2810.52	3897.75	2085.7	0.535104	-0.902109	6.94123e-07	0.000969135	Bcl3	B cell leukemia/lymphoma 3	3441.66	4353.83	2101.45	2222.54	1933.11
ENSMUSG00000079550	263.607	373.68	190.225	0.509059	-0.974096	1.33996e-05	0.0124723	Mpp4	membrane protein, palmitoylated 4 (MAGUK p55 subfamily member 4)	366.716	380.645	135.987	242.569	192.119
ENSMUSG00000033717	619.698	884.777	442.978	0.500667	-0.998077	5.51451e-05	0.0386482	Adra2a	adrenergic receptor, alpha 2a	750.514	1019.04	496.012	444.711	388.213
ENSMUSG00000075611	5614.79	8059.88	3984.73	0.494391	-1.01628	9.76466e-05	0.0545336	NA	NA	8434.46	7685.31	2621.91	5179.87	4152.42
ENSMUSG00000013653	104.764	153.221	72.4585	0.472901	-1.08039	0.000177391	0.0786264	1810065E05Rik	RIKEN cDNA 1810065E05 gene	166.275	140.168	71.4178	71.7601	74.1976
ENSMUSG00000023995	117.888	172.582	81.4253	0.471808	-1.08373	0.000121622	0.0606458	Tspo2	translocator protein 2	189.052	156.111	51.8513	97.0278	95.397
ENSMUSG00000085944	214.365	318.256	145.105	0.455937	-1.13309	1.05058e-05	0.0104773	1700003D09Rik	RIKEN cDNA 1700003D09 gene	282.439	354.073	102.724	178.895	153.695
ENSMUSG00000086706	88.7178	134.192	58.4014	0.435206	-1.20023	1.78569e-05	0.0146658	NA	NA	119.581	148.804	44.0247	59.6316	71.5477
ENSMUSG00000016028	357.606	549.488	229.686	0.418	-1.25843	1.31566e-09	3.06155e-06	Celsr1	cadherin, EGF LAG seven-pass G-type receptor 1 (flamingo homolog, Drosophila)	525.018	573.957	183.925	216.291	288.841
ENSMUSG00000058952	253.734	392.849	160.991	0.409804	-1.287	6.92988e-05	0.0441327	Cfi	complement component factor i	343.938	441.761	89.0277	203.152	190.794
ENSMUSG00000042808	11541.4	18524.8	6885.8	0.371706	-1.42776	8.27388e-05	0.0491574	Gpx2	glutathione peroxidase 2	20980.2	16069.5	4434.75	9925.13	6297.52
ENSMUSG00000089987	228.538	367.275	136.047	0.370423	-1.43276	9.03092e-08	0.00016812	NA	NA	383.799	350.751	100.768	196.077	111.296
ENSMUSG00000084939	157.746	257.519	91.2302	0.354266	-1.49709	1.02554e-09	2.60339e-06	NA	NA	238.024	277.014	63.5912	104.103	105.997
ENSMUSG00000026415	134.779	222.831	76.0781	0.341417	-1.5504	0.000107618	0.0567003	Fcamr	Fc receptor, IgA, IgM, high affinity	171.969	273.692	63.5912	79.8458	84.7973
ENSMUSG00000028357	93.2053	158.345	49.7789	0.31437	-1.66947	7.05615e-08	0.00014074	Kif12	kinesin family member 12	136.664	180.026	61.6346	54.5781	33.1239
ENSMUSG00000084174	58.2823	99.0315	31.1162	0.314205	-1.67022	6.21703e-06	0.00705445	Sycn	syncollin	107.054	91.0093	14.6749	49.5246	29.1491
ENSMUSG00000050762	70.8151	120.337	37.8004	0.314121	-1.67061	9.54852e-07	0.00121197	Prss27	protease, serine 27	126.414	114.26	14.6749	40.4282	58.2981
ENSMUSG00000032292	63.2518	109.518	32.4077	0.295913	-1.75676	3.69181e-07	0.000572722	Nr2e3	nuclear receptor subfamily 2, group E, member 3	104.776	114.26	46.9597	34.364	15.8995
ENSMUSG00000046688	6923.46	12078.4	3486.81	0.288681	-1.79245	5.1354e-05	0.0377371	Tifa	TRAF-interacting protein with forkhead-associated domain	13340.7	10816.2	885.385	5847.94	3727.11
ENSMUSG00000094124	656.196	1155.58	323.273	0.279749	-1.8378	2.10263e-11	7.33923e-08	NA	NA	1020.43	1290.74	359.046	392.154	218.618
ENSMUSG00000076733	48.7264	92.1034	19.8084	0.215067	-2.21714	3.1079e-09	6.67578e-06	NA	NA	94.5261	89.6807	24.4582	11.1178	23.8492
ENSMUSG00000030017	121774	231607	48552.4	0.209632	-2.25407	4.14968e-23	3.86253e-19	Reg3g	regenerating islet-derived 3 gamma	236321	226894	19616.4	65675.7	60365.1
ENSMUSG00000030048	134.777	257.897	52.6965	0.204332	-2.29102	2.24903e-05	0.0179434	Gkn3	gastrokine 3	201.58	314.215	80.2228	60.6423	17.2245
ENSMUSG00000071356	315714	604922	122909	0.203181	-2.29916	5.62372e-05	0.0386482	Reg3b	regenerating islet-derived 3 beta	746372	463473	29245.1	171751	167730
ENSMUSG00000022026	10482	21258.5	3297.64	0.155121	-2.68853	2.22452e-07	0.000388235	Olfm4	olfactomedin 4	16789.2	25727.7	4142.23	4613.87	1136.81
ENSMUSG00000041193	305.442	626.976	91.0853	0.145277	-2.78312	5.55446e-33	1.55103e-28	Pla2g5	phospholipase A2, group V	619.545	634.408	78.2661	131.392	63.598
ENSMUSG00000074892	1893.17	4033.3	466.423	0.115643	-3.11225	7.475e-22	5.2183e-18	B3galt5	UDP-Gal:betaGlcNAc beta 1,3-galactosyltransferase, polypeptide 5	4573.7	3492.9	433.399	451.785	514.084
ENSMUSG00000023176	108.787	235.028	24.6253	0.104776	-3.25462	1.80883e-11	7.21569e-08	Cpn2	carboxypeptidase N, polypeptide 2	276.745	193.312	21.5232	40.4282	11.9246
ENSMUSG00000022650	33.7438	79.6705	3.12607	0.0392376	-4.67162	4.90027e-10	1.36835e-06	Retnlb	resistin like beta	60.36	98.9809	0.978326	7.07494	1.32496
